# Supplementary material for: Bayesian hierarchical mixture modelling to derive probabilistic iELISA thresholds for bovine brucellosis in endemic dairy systems
Source: PLoS One. 2026 Jul 30;21(7):e0347719. doi: 10.1371/journal.pone.0347719 (PMC13423031; doi:10.1371/journal.pone.0347719)
Supplement: S1 File — (CSV) [file pone.0347719.s001.csv]

Herd	OD	SP
Herd1	0.12	-10.99
Herd1	0.13	-9.92
Herd1	0.17	-7.6
Herd1	0.17	-7.06
Herd1	0.19	-5.79
Herd1	0.2	-5.68
Herd1	0.21	-4.46
Herd1	0.22	-3.92
Herd1	0.23	-3.42
Herd1	0.26	-1.48
Herd1	0.33	3.31
Herd1	0.34	4.21
Herd1	0.37	6.18
Herd1	0.39	7.64
Herd1	0.4	8.18
Herd1	0.42	9.22
Herd1	0.55	18.19
Herd1	0.59	21.01
Herd1	0.74	30.88
Herd1	0.77	33.05
Herd1	0.91	42.43
Herd1	1.04	50.98
Herd1	1.08	53.67
Herd1	1.09	54.93
Herd1	1.28	67.39
Herd1	1.62	90.52
Herd1	1.72	97.32
Herd1	1.81	103.3
Herd1	2.01	116.56
Herd1	2.24	132.37
Herd1	2.58	154.82
Herd1	3.13	192.3
Herd1	3.44	212.74
Herd1	4.41	278.15
Herd1	4.71	298.67
Herd1	4.73	300.29
Herd1	4.88	310.05
Herd1	4.89	310.65
Herd1	4.9	311.45
Herd1	4.91	311.83
Herd1	5	318.14
Herd1	5.06	322.35
Herd2	0.1	3.73
Herd2	0.1	3.91
Herd2	0.11	4.83
Herd2	0.12	5.09
Herd2	0.13	6.62
Herd2	0.14	7.56
Herd2	0.14	7.62
Herd2	0.14	7.76
Herd2	0.15	8.03
Herd2	0.15	8.24
Herd2	0.15	8.47
Herd2	0.16	9.16
Herd2	0.16	9.25
Herd2	0.17	-3.24
Herd2	0.17	10.83
Herd2	0.17	10.86
Herd2	0.18	11.66
Herd2	0.18	11.66
Herd2	0.2	13.5
Herd2	0.21	13.84
Herd2	0.21	14.28
Herd2	0.22	15.4
Herd2	0.22	15.44
Herd2	0.23	16.44
Herd2	0.24	17.13
Herd2	0.26	19.03
Herd2	0.27	19.89
Herd2	0.27	19.9
Herd2	0.31	23.73
Herd2	0.32	25.21
Herd2	0.33	25.89
Herd2	0.37	30.22
Herd2	0.42	34.8
Herd2	0.48	40.81
Herd2	0.8	71.08
Herd2	3.76	359.11
Herd3	0.07	-2.62
Herd3	0.07	-2.52
Herd3	0.08	-0.7
Herd3	0.09	-1.68
Herd3	0.09	-0.36
Herd3	0.09	-0.14
Herd3	0.09	0.23
Herd3	0.1	0.7
Herd3	0.1	0.88
Herd3	0.1	1.78
Herd3	0.1	1.79
Herd3	0.11	1.55
Herd3	0.11	2.17
Herd3	0.11	2.54
Herd3	0.11	2.61
Herd3	0.12	3.9
Herd3	0.13	4.6
Herd3	0.13	4.71
Herd3	0.13	5.24
Herd3	0.14	5.62
Herd3	0.14	6.54
Herd3	0.15	7.57
Herd3	0.2	13.45
Herd3	0.22	15.64
Herd3	0.22	16.21
Herd3	0.23	16.52
Herd3	0.24	18.68
Herd3	0.27	21.54
Herd3	0.28	22.75
Herd3	0.3	25.55
Herd3	0.33	29.82
Herd3	0.36	34.72
Herd3	0.39	36.36
Herd3	0.4	38.12
Herd3	0.42	39.67
Herd3	0.43	42
Herd3	0.43	42.93
Herd3	0.47	46.56
Herd3	0.48	49.57
Herd3	0.5	49.38
Herd3	0.57	58.86
Herd3	0.58	59.34
Herd3	0.65	67.81
Herd3	0.72	76.81
Herd3	0.78	84.3
Herd3	0.84	91.35
Herd3	1.04	115.42
Herd3	1.05	116.59
Herd3	1.14	127.28
Herd3	1.23	138.15
Herd3	1.42	161.42
Herd3	1.53	175.52
Herd3	1.67	192.25
Herd3	1.68	193.73
Herd3	1.7	195.71
Herd3	1.75	202.16
Herd3	2.02	235.14
Herd3	2.38	279.18
Herd3	2.39	280.17
Herd3	3.05	360.36
Herd3	3.1	366.09
Herd3	3.38	399.99
Herd3	3.39	401.23
Herd3	3.59	425.76
Herd3	3.66	434.67
Herd3	3.81	452.32
Herd3	3.81	452.45
Herd3	3.85	457.54
Herd3	4.24	504.52
Herd3	4.72	563.42
Herd3	4.83	576.02
Herd3	4.83	576.76
Herd3	4.87	628.19
Herd3	4.95	590.64
Herd3	4.95	591.63
Herd3	5.03	600.44
Herd3	5.03	600.87
Herd3	5.06	604.53
Herd3	5.16	616.39
Herd3	5.23	625.47
Herd3	5.29	632.7
Herd3	5.39	644.65
Herd3	5.39	644.94
Herd3	5.47	654.2
Herd3	5.47	654.89
Herd3	5.47	654.98
Herd3	5.76	690.08
Herd3	5.81	695.49
Herd3	5.81	696.39
Herd3	5.86	701.54
Herd3	6	718.93
Herd3	6	718.93
Herd3	6	718.93
Herd3	6	718.93
Herd3	6	718.93
Herd3	6	718.93
Herd3	6	718.93
Herd3	6	718.93
Herd3	6	718.93
Herd3	6	718.93
Herd3	6	776.25
Herd3	6	776.25
Herd4	0.06	-0.55
Herd4	0.06	-0.22
Herd4	0.06	-0.12
Herd4	0.06	0.09
Herd4	0.06	0.45
Herd4	0.06	0.55
Herd4	0.06	0.67
Herd4	0.07	0.96
Herd4	0.07	0.99
Herd4	0.07	1
Herd4	0.07	1.33
Herd4	0.07	1.5
Herd4	0.07	1.57
Herd4	0.07	1.86
Herd4	0.08	2.22
Herd4	0.08	2.55
Herd4	0.08	2.61
Herd4	0.08	2.77
Herd4	0.08	2.98
Herd4	0.08	3.06
Herd4	0.08	3.12
Herd4	0.08	3.19
Herd4	0.08	3.37
Herd4	0.08	3.43
Herd4	0.08	3.51
Herd4	0.08	3.52
Herd4	0.09	3.82
Herd4	0.09	3.85
Herd4	0.09	4.21
Herd4	0.09	4.6
Herd4	0.09	5.01
Herd4	0.09	5.16
Herd4	0.1	5.47
Herd4	0.1	5.86
Herd4	0.1	5.98
Herd4	0.1	6.37
Herd4	0.1	6.65
Herd4	0.11	7
Herd4	0.11	7.12
Herd4	0.11	7.24
Herd4	0.11	7.27
Herd4	0.11	7.52
Herd4	0.11	7.61
Herd4	0.11	7.88
Herd4	0.12	8.38
Herd4	0.13	10.79
Herd4	0.14	11.78
Herd4	0.14	11.94
Herd4	0.15	13.38
Herd4	0.15	13.4
Herd4	0.15	13.82
Herd4	0.16	14.96
Herd4	0.17	16.35
Herd4	0.2	20.34
Herd4	0.21	21.88
Herd4	0.21	22
Herd4	3.24	477.04
Herd5	0.05	0.4
Herd5	0.05	0.65
Herd5	0.05	0.69
Herd5	0.05	0.93
Herd5	0.06	1.63
Herd5	0.06	1.66
Herd5	0.06	1.69
Herd5	0.06	2.11
Herd5	0.06	2.44
Herd5	0.06	2.58
Herd5	0.06	2.72
Herd5	0.07	2.27
Herd5	0.07	2.45
Herd5	0.07	2.9
Herd5	0.07	3.08
Herd5	0.07	3.14
Herd5	0.07	3.18
Herd5	0.07	3.18
Herd5	0.07	3.23
Herd5	0.07	3.27
Herd5	0.07	3.42
Herd5	0.07	3.46
Herd5	0.07	3.74
Herd5	0.07	3.84
Herd5	0.07	4.04
Herd5	0.07	4.06
Herd5	0.08	2.89
Herd5	0.08	3.3
Herd5	0.08	3.3
Herd5	0.08	3.54
Herd5	0.08	4.15
Herd5	0.08	4.59
Herd5	0.08	4.67
Herd5	0.08	4.71
Herd5	0.08	4.73
Herd5	0.08	4.74
Herd5	0.08	4.76
Herd5	0.08	4.9
Herd5	0.08	5.02
Herd5	0.08	5.2
Herd5	0.08	5.25
Herd5	0.08	5.26
Herd5	0.08	5.26
Herd5	0.08	5.29
Herd5	0.09	4.25
Herd5	0.09	4.27
Herd5	0.09	4.38
Herd5	0.09	4.78
Herd5	0.09	4.88
Herd5	0.09	4.9
Herd5	0.09	4.92
Herd5	0.09	5.44
Herd5	0.09	5.86
Herd5	0.09	5.98
Herd5	0.09	5.98
Herd5	0.09	6.17
Herd5	0.09	6.28
Herd5	0.09	6.34
Herd5	0.09	6.44
Herd5	0.1	6.72
Herd5	0.1	6.78
Herd5	0.1	6.95
Herd5	0.1	7.05
Herd5	0.1	7.31
Herd5	0.1	7.66
Herd5	0.1	7.69
Herd5	0.1	7.69
Herd5	0.11	6.15
Herd5	0.11	6.39
Herd5	0.11	6.74
Herd5	0.11	7.96
Herd5	0.11	7.98
Herd5	0.11	8
Herd5	0.11	8.21
Herd5	0.11	8.86
Herd5	0.12	7.36
Herd5	0.12	7.42
Herd5	0.12	7.86
Herd5	0.12	8.09
Herd5	0.12	9.39
Herd5	0.12	10.21
Herd5	0.12	10.32
Herd5	0.13	8.5
Herd5	0.13	8.72
Herd5	0.13	9.1
Herd5	0.13	10.68
Herd5	0.13	10.79
Herd5	0.13	11.01
Herd5	0.13	11.57
Herd5	0.14	9.5
Herd5	0.14	9.52
Herd5	0.14	9.84
Herd5	0.14	10.33
Herd5	0.14	13.03
Herd5	0.15	11.41
Herd5	0.15	13.45
Herd5	0.15	13.71
Herd5	0.15	13.91
Herd5	0.16	12.16
Herd5	0.16	15.51
Herd5	0.16	15.54
Herd5	0.17	12.89
Herd5	0.17	13.55
Herd5	0.17	15.72
Herd5	0.17	16.35
Herd5	0.18	17.37
Herd5	0.18	17.51
Herd5	0.18	17.87
Herd5	0.18	18.1
Herd5	0.19	15.65
Herd5	0.19	18.28
Herd5	0.19	18.9
Herd5	0.2	16
Herd5	0.2	16.54
Herd5	0.2	19.81
Herd5	0.2	19.86
Herd5	0.21	17.39
Herd5	0.21	21.59
Herd5	0.23	19.84
Herd5	0.23	23.82
Herd5	0.23	24.03
Herd5	0.24	24.6
Herd5	0.24	25.56
Herd5	0.26	22.8
Herd5	0.27	28.85
Herd5	0.3	32.81
Herd5	0.31	28.32
Herd5	0.32	20.83
Herd5	0.35	39.61
Herd5	0.36	33.48
Herd5	0.4	45.88
Herd5	0.41	47.46
Herd5	0.45	51.51
Herd5	0.49	41.35
Herd5	0.56	66
Herd5	0.61	54.83
Herd5	0.64	58.95
Herd5	1.1	112.78
Herd5	1.56	166.95
Herd5	1.72	186.46
Herd5	1.87	203.54
Herd5	2.16	238.74
Herd5	2.22	245.4
Herd5	2.89	324.37
Herd5	3.04	342.34
Herd5	3.91	444.33
Herd5	3.93	446.77
Herd5	4.21	480.27
Herd6	-8.633445606	0.0591
Herd6	-8.069205746	0.0689
Herd6	-7.752540519	0.0744
Herd6	-7.378299796	0.0809
Herd6	-7.090422316	0.0859
Herd6	-7.004059072	0.0874
Herd6	-6.716181593	0.0924
Herd6	-6.595273052	0.0945
Herd6	-6.47436451	0.0966
Herd6	-6.307395572	0.0995
Herd6	-6.244062527	0.1006
Herd6	-5.340127242	0.1163
Herd6	-4.94285632	0.1232
Herd6	-4.896795924	0.124
Herd6	-4.476494804	0.1313
Herd6	-4.159829577	0.1368
Herd6	-4.061951234	0.1385
Herd6	-3.987103089	0.1398
Herd6	-3.284682039	0.152
Herd6	-3.284682039	0.152
Herd6	-3.198318796	0.1535
Herd6	-3.042864957	0.1562
Herd6	-2.85862337	0.1594
Herd6	-2.824078072	0.16
Herd6	-2.536200593	0.165
Herd6	-1.424993523	0.1843
Herd6	-1.062267899	0.1906
Herd6	-0.383542538	0.0619
Herd6	0.388904776	0.0592
Herd6	1.220362622	0.0803
Herd6	1.601372605	0.0698
Herd6	1.760808926	0.0865
Herd6	1.841578496	0.0719
Herd6	2.413497283	0.0769
Herd6	2.524685494	0.2529
Herd6	2.7458159	0.0978
Herd6	2.985416071	0.0819
Herd6	3.397197598	0.0855
Herd6	4.232199028	0.0928
Herd6	4.392336288	0.0942
Herd6	4.60251046	0.1191
Herd6	5.03288533	0.0998
Herd6	5.038354254	0.1241
Herd6	5.067200458	0.1001
Herd6	5.158707464	0.1009
Herd6	5.227337718	0.1015
Herd6	5.536173863	0.1042
Herd6	5.95362622	0.1346
Herd6	6.016585645	0.1084
Herd6	6.039462396	0.1086
Herd6	6.084379358	0.1361
Herd6	6.142407778	0.1095
Herd6	6.24535316	0.1104
Herd6	6.348298542	0.1113
Herd6	6.645696311	0.1139
Herd6	6.691449814	0.1143
Herd6	6.78295682	0.1151
Herd6	7.24049185	0.1191
Herd6	7.45292887	0.1518
Herd6	7.522663877	0.1526
Herd6	7.958507671	0.1576
Herd6	8.04567643	0.1586
Herd6	8.201315413	0.1275
Herd6	8.237447699	0.1608
Herd6	8.361452674	0.1289
Herd6	8.372891049	0.129
Herd6	8.521589934	0.1303
Herd6	8.601658564	0.131
Herd6	8.69316557	0.1318
Herd6	9.253645982	0.1367
Herd6	9.858786611	0.1794
Herd6	9.859879897	0.142
Herd6	9.911087866	0.18
Herd6	10.05055788	0.1816
Herd6	10.05055788	0.1816
Herd6	10.64330544	0.1884
Herd6	10.67200458	0.1491
Herd6	10.67200458	0.1491
Herd6	10.76351158	0.1499
Herd6	10.97454672	0.1922
Herd6	10.99979849	0.4001
Herd6	11.12953961	0.1531
Herd6	12.07287308	0.2048
Herd6	12.27336123	0.2071
Herd6	12.44495282	0.1646
Herd6	12.68515871	0.1667
Herd6	12.80509066	0.2132
Herd6	12.86817272	0.1683
Herd6	13.21132399	0.1713
Herd6	13.57217573	0.222
Herd6	13.57735202	0.1745
Herd6	13.61576011	0.2225
Herd6	13.89470014	0.2257
Herd6	13.9818689	0.2267
Herd6	14.63563459	0.2342
Herd6	15.11506276	0.2397
Herd6	15.27196653	0.2415
Herd6	15.35913529	0.2425
Herd6	16.49413783	0.2
Herd6	16.71896792	0.2581
Herd6	17.39776952	0.2079
Herd6	17.52963738	0.2674
Herd6	17.72948241	0.2108
Herd6	17.87831241	0.2714
Herd6	17.95824993	0.2128
Herd6	18.39290821	0.2166
Herd6	18.81101813	0.2821
Herd6	18.95338862	0.2215
Herd6	19.06380753	0.285
Herd6	19.22790964	0.2239
Herd6	19.29916318	0.2877
Herd6	19.36018131	0.2884
Herd6	19.40376569	0.2889
Herd6	19.52580195	0.2903
Herd6	19.56938633	0.2908
Herd6	19.81345886	0.2936
Herd6	20.15341702	0.2975
Herd6	20.68058336	0.2366
Herd6	20.98152022	0.307
Herd6	21.51558479	0.2439
Herd6	21.90550907	0.3176
Herd6	21.94037657	0.318
Herd6	22.09728033	0.3198
Herd6	22.16701534	0.3206
Herd6	22.22803347	0.3213
Herd6	22.2890516	0.322
Herd6	22.2890516	0.322
Herd6	22.71617852	0.3269
Herd6	22.75092937	0.2547
Herd6	22.80334728	0.3279
Herd6	22.86436541	0.3286
Herd6	22.90794979	0.3291
Herd6	23.4832636	0.3357
Herd6	23.93654114	0.3409
Herd6	24.00627615	0.3417
Herd6	24.09344491	0.3427
Herd6	24.11209608	0.2666
Herd6	24.15446304	0.3434
Herd6	24.56415621	0.3481
Herd6	24.59250786	0.2708
Herd6	24.60774059	0.3486
Herd6	24.66004184	0.3492
Herd6	24.75592748	0.3503
Herd6	25.07291965	0.275
Herd6	25.07845188	0.354
Herd6	26.26251072	0.2854
Herd6	26.81311018	0.3739
Herd6	26.99456677	0.2918
Herd6	27.03974895	0.3765
Herd6	27.23152022	0.3787
Herd6	27.93758717	0.3868
Herd6	27.97245467	0.3872
Herd6	27.97245467	0.3872
Herd6	28.32984658	0.3913
Herd6	28.33856346	0.3914
Herd6	28.34429511	0.3036
Herd6	29.27080355	0.3117
Herd6	29.27126918	0.4021
Herd6	29.35087218	0.3124
Herd6	29.99476987	0.4104
Herd6	30.30857741	0.414
Herd6	30.75313808	0.4191
Herd6	32.39191074	0.4379
Herd6	33.18514644	0.447
Herd6	34.6697169	0.3589
Herd6	34.69259365	0.3591
Herd6	35.0069735	0.4679
Herd6	35.42538354	0.4727
Herd6	36.71718616	0.3768
Herd6	38.76465542	0.3947
Herd6	39.08647141	0.5147
Herd6	39.67050209	0.5214
Herd6	42.0153417	0.5483
Herd6	43.09979983	0.4326
Herd6	43.32287308	0.5633
Herd6	44.82699457	0.4477
Herd6	44.98779637	0.5824
Herd6	45.34518828	0.5865
Herd6	45.38877266	0.587
Herd6	64.06903766	0.8013
Herd6	91.11750349	1.1116
Herd6	100.3573919	1.2176
Herd6	124.6949093	1.4968
Herd6	177.527894	2.1029
Herd7	0.04	-2.89
Herd7	0.06	0.1
Herd7	0.07	0.93
Herd7	0.08	2.32
Herd7	0.08	2.46
Herd7	0.08	3
Herd7	0.08	3.07
Herd7	0.08	3.16
Herd7	0.08	3.19
Herd7	0.08	3.55
Herd7	0.09	3.91
Herd7	0.1	5.35
Herd7	0.1	5.71
Herd7	0.1	5.72
Herd7	0.1	5.81
Herd7	0.1	6.17
Herd7	0.12	-10.92
Herd7	0.12	9.01
Herd7	0.12	9.04
Herd7	0.13	10.86
Herd7	0.14	11.6
Herd7	0.15	13.35
Herd7	0.16	14.9
Herd7	0.18	17.61
Herd7	0.19	19.57
Herd7	0.21	22.07
Herd7	0.23	24.7
Herd7	0.23	25.22
Herd7	0.25	28.49
Herd7	0.26	-1.17
Herd7	0.27	32.05
Herd7	0.28	33.03
Herd7	0.34	3.98
Herd7	0.38	47.76
Herd7	0.39	49.02
Herd7	0.56	74.97
Herd7	0.75	103.69
Herd7	0.81	111.66
Herd7	1.79	101.49
Herd8	0.2	0.2
Herd8	0.21	0.93
Herd8	0.27	5.79
Herd8	0.27	6.23
Herd8	0.31	9.95
Herd8	0.38	16.07
Herd8	0.4	17.53
Herd8	0.4	17.84
Herd8	0.55	30.44
Herd8	0.76	49.21
Herd8	1.02	72.52
Herd8	1.03	73.84
Herd8	1.31	98.64
Herd8	1.73	135.23
Herd8	2.05	163.79
Herd8	2.47	201.62
Herd8	2.88	237.59
Herd8	3.88	326.35
Herd8	3.93	330.93
Herd8	4.13	348.66
Herd8	4.21	355.45
Herd8	4.24	358.6
Herd8	4.33	366.42
Herd8	4.39	371.51
Herd8	4.43	375.59
Herd8	4.54	384.81
Herd8	4.58	388.88
Herd8	4.64	393.74
Herd8	4.65	395.06
Herd8	4.68	397.74
Herd8	4.71	400.09
Herd8	4.75	403.2
Herd8	4.78	406.54
Herd8	4.81	408.6
Herd8	5	425.37
Herd8	5.01	426.46
Herd8	5.09	433.82
Herd8	5.3	452.6
Herd9	0.06	1.65
Herd9	0.06	1.73
Herd9	0.07	-1.72
Herd9	0.07	-0.97
Herd9	0.07	-0.66
Herd9	0.07	2.88
Herd9	0.08	-26.65
Herd9	0.08	-0.37
Herd9	0.08	-0.29
Herd9	0.08	-0.1
Herd9	0.08	0.03
Herd9	0.08	0.31
Herd9	0.08	3.91
Herd9	0.09	0.73
Herd9	0.09	0.79
Herd9	0.09	0.92
Herd9	0.09	1.29
Herd9	0.09	1.38
Herd9	0.09	1.48
Herd9	0.09	4.83
Herd9	0.09	7.13
Herd9	0.1	-0.91
Herd9	0.1	2.48
Herd9	0.1	4.23
Herd9	0.1	5.41
Herd9	0.1	8.62
Herd9	0.1	9.27
Herd9	0.1	10.07
Herd9	0.1	10.21
Herd9	0.1	10.29
Herd9	0.11	1.25
Herd9	0.11	2.8
Herd9	0.11	3.04
Herd9	0.11	3.12
Herd9	0.11	3.45
Herd9	0.11	3.45
Herd9	0.11	6.15
Herd9	0.11	6.72
Herd9	0.11	7.34
Herd9	0.12	-9.72
Herd9	0.12	4.41
Herd9	0.12	7.05
Herd9	0.12	7.09
Herd9	0.12	12.83
Herd9	0.12	13.92
Herd9	0.12	14.34
Herd9	0.13	-23.9
Herd9	0.13	-8.92
Herd9	0.13	4.95
Herd9	0.14	5.01
Herd9	0.14	6.03
Herd9	0.14	6.1
Herd9	0.14	6.12
Herd9	0.14	6.16
Herd9	0.14	6.34
Herd9	0.14	6.5
Herd9	0.14	6.56
Herd9	0.14	9.84
Herd9	0.14	10.28
Herd9	0.14	10.47
Herd9	0.15	7.4
Herd9	0.15	7.75
Herd9	0.15	11.32
Herd9	0.15	19.58
Herd9	0.15	20.4
Herd9	0.16	5.43
Herd9	0.16	8.27
Herd9	0.16	8.41
Herd9	0.16	9.2
Herd9	0.16	21.45
Herd9	0.17	13.69
Herd9	0.17	22.74
Herd9	0.17	24.03
Herd9	0.18	10.49
Herd9	0.18	10.7
Herd9	0.18	24.78
Herd9	0.18	24.84
Herd9	0.19	-2.77
Herd9	0.19	26.93
Herd9	0.19	26.93
Herd9	0.19	27.94
Herd9	0.2	-11.37
Herd9	0.2	-2.61
Herd9	0.2	-1.97
Herd9	0.2	13.11
Herd9	0.2	13.49
Herd9	0.2	13.53
Herd9	0.2	17.71
Herd9	0.2	17.75
Herd9	0.2	29.29
Herd9	0.21	13.93
Herd9	0.21	14.22
Herd9	0.21	14.25
Herd9	0.21	14.53
Herd9	0.21	18.21
Herd9	0.21	18.66
Herd9	0.21	32.25
Herd9	0.22	0.06
Herd9	0.22	14.85
Herd9	0.22	14.9
Herd9	0.22	15.56
Herd9	0.22	19.43
Herd9	0.22	20.35
Herd9	0.22	33.34
Herd9	0.22	34.2
Herd9	0.23	-6.47
Herd9	0.23	-6.2
Herd9	0.23	0.81
Herd9	0.23	15.94
Herd9	0.23	16.8
Herd9	0.24	-11.16
Herd9	0.24	17.58
Herd9	0.24	37.35
Herd9	0.24	37.77
Herd9	0.25	-2.46
Herd9	0.25	2.83
Herd9	0.25	23.31
Herd9	0.25	23.36
Herd9	0.25	23.92
Herd9	0.26	-9.08
Herd9	0.26	-1.31
Herd9	0.26	25.02
Herd9	0.26	25.29
Herd9	0.26	40.79
Herd9	0.26	41.82
Herd9	0.27	1.19
Herd9	0.27	20.35
Herd9	0.27	25.44
Herd9	0.28	45.1
Herd9	0.29	23.2
Herd9	0.29	28.9
Herd9	0.29	29.08
Herd9	0.3	-5.92
Herd9	0.3	49.03
Herd9	0.31	7.78
Herd9	0.31	8.11
Herd9	0.31	23.67
Herd9	0.31	30.33
Herd9	0.31	31.91
Herd9	0.32	-3.64
Herd9	0.32	32.31
Herd9	0.33	-2.37
Herd9	0.33	27.71
Herd9	0.33	33.67
Herd9	0.33	34.19
Herd9	0.34	12.12
Herd9	0.34	28.79
Herd9	0.34	57.09
Herd9	0.34	58.72
Herd9	0.35	14.48
Herd9	0.35	28.36
Herd9	0.35	33.53
Herd9	0.35	59.6
Herd9	0.35	59.91
Herd9	0.35	60.61
Herd9	0.37	14.61
Herd9	0.37	32.44
Herd9	0.37	37.07
Herd9	0.38	32.06
Herd9	0.39	39.25
Herd9	0.39	68.06
Herd9	0.4	18.21
Herd9	0.4	42.6
Herd9	0.4	42.78
Herd9	0.4	42.8
Herd9	0.4	70.24
Herd9	0.42	36.61
Herd9	0.42	45.04
Herd9	0.42	73.14
Herd9	0.43	0.2
Herd9	0.43	38.45
Herd9	0.43	75.15
Herd9	0.44	29.85
Herd9	0.44	30.99
Herd9	0.44	77.69
Herd9	0.45	22.73
Herd9	0.45	48.93
Herd9	0.45	49.53
Herd9	0.45	80.95
Herd9	0.46	9.9
Herd9	0.46	23.87
Herd9	0.46	34.76
Herd9	0.46	47.96
Herd9	0.46	50.89
Herd9	0.47	24.98
Herd9	0.47	51.45
Herd9	0.47	84.68
Herd9	0.48	36.82
Herd9	0.48	43.64
Herd9	0.48	49.7
Herd9	0.49	87.52
Herd9	0.5	41.18
Herd9	0.5	52.62
Herd9	0.5	52.65
Herd9	0.5	55.82
Herd9	0.5	56.21
Herd9	0.51	47.42
Herd9	0.51	56.29
Herd9	0.51	91.33
Herd9	0.51	92.92
Herd9	0.52	15.44
Herd9	0.53	95.96
Herd9	0.54	32.12
Herd9	0.54	61.22
Herd9	0.55	52.84
Herd9	0.55	58.19
Herd9	0.55	62.06
Herd9	0.55	100.37
Herd9	0.56	19.53
Herd9	0.56	19.59
Herd9	0.56	34.45
Herd9	0.58	55.07
Herd9	0.58	55.51
Herd9	0.58	56.09
Herd9	0.58	65.54
Herd9	0.58	66.19
Herd9	0.59	37.23
Herd9	0.59	66.99
Herd9	0.59	67.38
Herd9	0.59	108.55
Herd9	0.6	37.92
Herd9	0.6	38
Herd9	0.6	58.65
Herd9	0.61	12.61
Herd9	0.61	59.65
Herd9	0.62	39.98
Herd9	0.62	62.1
Herd9	0.62	62.79
Herd9	0.64	42.38
Herd9	0.64	68.35
Herd9	0.64	70.6
Herd9	0.64	73.95
Herd9	0.64	118.5
Herd9	0.65	15.15
Herd9	0.65	67.15
Herd9	0.65	74.73
Herd9	0.66	15.53
Herd9	0.66	28.94
Herd9	0.66	64.3
Herd9	0.66	71.25
Herd9	0.66	122.63
Herd9	0.68	30.51
Herd9	0.68	30.55
Herd9	0.68	31.01
Herd9	0.68	73.23
Herd9	0.68	125.75
Herd9	0.7	68.01
Herd9	0.7	130.63
Herd9	0.71	33.6
Herd9	0.71	69.25
Herd9	0.71	82.94
Herd9	0.72	79.57
Herd9	0.72	83.92
Herd9	0.73	79.08
Herd9	0.73	81.59
Herd9	0.74	51.82
Herd9	0.75	85.79
Herd9	0.78	23.65
Herd9	0.79	41.12
Herd9	0.79	148.01
Herd9	0.8	42.1
Herd9	0.8	94.49
Herd9	0.82	44.27
Herd9	0.82	89.68
Herd9	0.82	97.68
Herd9	0.83	97.26
Herd9	0.84	45.91
Herd9	0.84	61.95
Herd9	0.84	97.78
Herd9	0.84	98.74
Herd9	0.85	103.15
Herd9	0.86	63.68
Herd9	0.87	49.01
Herd9	0.87	91.5
Herd9	0.88	66.09
Herd9	0.88	92.53
Herd9	0.88	108.97
Herd9	0.89	105.45
Herd9	0.91	91.01
Herd9	0.93	110.48
Herd9	0.94	178.85
Herd9	0.95	73.26
Herd9	0.95	180.8
Herd9	0.96	97.13
Herd9	0.96	122.24
Herd9	0.97	98.15
Herd9	0.97	107.45
Herd9	0.97	107.63
Herd9	0.97	113.96
Herd9	0.98	108.59
Herd9	0.98	126.13
Herd9	0.99	38.09
Herd9	0.99	99.83
Herd9	1.01	39.75
Herd9	1.01	62.48
Herd9	1.02	40.56
Herd9	1.04	137.31
Herd9	1.06	126.66
Herd9	1.07	43.75
Herd9	1.1	131.47
Herd9	1.1	131.51
Herd9	1.11	133.52
Herd9	1.13	91.29
Herd9	1.14	92.14
Herd9	1.15	127.61
Herd9	1.15	221.21
Herd9	1.16	157.94
Herd9	1.17	51
Herd9	1.17	130.09
Herd9	1.19	164.05
Herd9	1.21	53.49
Herd9	1.23	55.06
Herd9	1.23	101.7
Herd9	1.23	126.69
Herd9	1.23	237.95
Herd9	1.27	86.79
Herd9	1.29	133.89
Herd9	1.29	144.09
Herd9	1.29	155.77
Herd9	1.29	180.99
Herd9	1.29	181.43
Herd9	1.3	143.31
Herd9	1.31	158.33
Herd9	1.32	61.26
Herd9	1.32	91.04
Herd9	1.33	146.04
Herd9	1.35	148.44
Herd9	1.36	164.95
Herd9	1.36	264.07
Herd9	1.37	96.04
Herd9	1.37	264.82
Herd9	1.38	154.63
Herd9	1.38	155.32
Herd9	1.39	97.96
Herd9	1.39	153.91
Herd9	1.41	119.18
Herd9	1.41	274.37
Herd9	1.42	156.94
Herd9	1.42	157.08
Herd9	1.42	171.99
Herd9	1.44	159.3
Herd9	1.44	208.54
Herd9	1.44	278.84
Herd9	1.45	160.37
Herd9	1.45	161.03
Herd9	1.45	210.05
Herd9	1.46	162.5
Herd9	1.46	282.77
Herd9	1.46	284.22
Herd9	1.48	180.67
Herd9	1.49	72.84
Herd9	1.49	72.94
Herd9	1.49	127.65
Herd9	1.5	167.15
Herd9	1.51	109.31
Herd9	1.51	169.85
Herd9	1.51	170.16
Herd9	1.53	111.35
Herd9	1.54	75.81
Herd9	1.55	76.59
Herd9	1.56	175.78
Herd9	1.58	306.84
Herd9	1.59	136.96
Herd9	1.59	137.44
Herd9	1.59	137.84
Herd9	1.59	193.87
Herd9	1.59	234.69
Herd9	1.59	234.73
Herd9	1.61	182.04
Herd9	1.63	82.06
Herd9	1.64	183.59
Herd9	1.67	125.18
Herd9	1.68	327.81
Herd9	1.69	126.42
Herd9	1.69	251.98
Herd9	1.7	253.33
Herd9	1.71	209.04
Herd9	1.74	152.55
Herd9	1.74	195.48
Herd9	1.75	183.81
Herd9	1.75	262.62
Herd9	1.75	342.13
Herd9	1.77	199.16
Herd9	1.78	218.87
Herd9	1.81	137.88
Herd9	1.81	159.29
Herd9	1.82	275.48
Herd9	1.83	139.98
Herd9	1.85	97.19
Herd9	1.85	163.63
Herd9	1.86	282.51
Herd9	1.9	101.01
Herd9	1.9	146.48
Herd9	1.92	217.83
Herd9	1.93	102.68
Herd9	1.93	294.03
Herd9	1.95	173.77
Herd9	1.96	174.1
Herd9	1.96	240.62
Herd9	1.98	224.98
Herd9	1.99	225.9
Herd9	2	155.93
Herd9	2.01	108.74
Herd9	2.03	159.17
Herd9	2.05	183.95
Herd9	2.05	233.28
Herd9	2.06	111.94
Herd9	2.06	184.16
Herd9	2.1	239.36
Herd9	2.11	115.52
Herd9	2.11	414.26
Herd9	2.12	116
Herd9	2.14	226.97
Herd9	2.15	244.61
Herd9	2.15	264.87
Herd9	2.17	119.17
Herd9	2.18	172.99
Herd9	2.19	430.6
Herd9	2.2	271.18
Herd9	2.23	275.83
Herd9	2.27	126.03
Herd9	2.27	241.88
Herd9	2.27	280.05
Herd9	2.28	448.95
Herd9	2.31	129.14
Herd9	2.32	363.09
Herd9	2.33	211.81
Herd9	2.34	248.75
Herd9	2.34	268.34
Herd9	2.37	271.44
Herd9	2.38	192.29
Herd9	2.38	272.45
Herd9	2.38	272.93
Herd9	2.39	254.82
Herd9	2.4	134.89
Herd9	2.4	193.7
Herd9	2.4	194.29
Herd9	2.4	472.74
Herd9	2.41	135.64
Herd9	2.42	277.72
Herd9	2.43	306.12
Herd9	2.45	280.86
Herd9	2.45	281.5
Herd9	2.49	285.84
Herd9	2.5	229.03
Herd9	2.5	229.31
Herd9	2.54	292.47
Herd9	2.55	293.67
Herd9	2.56	406.68
Herd9	2.59	298.31
Herd9	2.6	213.56
Herd9	2.61	214.23
Herd9	2.64	282.66
Herd9	2.64	303.46
Herd9	2.66	304.12
Herd9	2.67	307.61
Herd9	2.67	425.89
Herd9	2.68	154.74
Herd9	2.69	247.49
Herd9	2.69	309.6
Herd9	2.7	248.42
Herd9	2.71	223.41
Herd9	2.72	311.27
Herd9	2.72	435.1
Herd9	2.73	292.7
Herd9	2.73	436.22
Herd9	2.74	339.76
Herd9	2.75	348.08
Herd9	2.75	438.91
Herd9	2.77	160.61
Herd9	2.78	256.45
Herd9	2.78	550.21
Herd9	2.8	162.95
Herd9	2.81	163.42
Herd9	2.81	324.54
Herd9	2.83	327.23
Herd9	2.85	166.07
Herd9	2.88	267.32
Herd9	2.9	573.15
Herd9	2.92	270.75
Herd9	2.92	337.97
Herd9	2.92	470.57
Herd9	2.94	473
Herd9	2.95	341.34
Herd9	2.96	274.77
Herd9	2.97	275.77
Herd9	2.99	175.64
Herd9	2.99	250.45
Herd9	2.99	345.69
Herd9	3.01	348.87
Herd9	3.01	375.2
Herd9	3.04	352.37
Herd9	3.04	491.53
Herd9	3.07	355.34
Herd9	3.07	382.36
Herd9	3.11	290.06
Herd9	3.13	185.05
Herd9	3.15	624.19
Herd9	3.16	511.91
Herd9	3.17	187.91
Herd9	3.2	371.92
Herd9	3.21	372.01
Herd9	3.22	272.04
Herd9	3.23	347.52
Herd9	3.23	374.61
Herd9	3.26	373.36
Herd9	3.28	381.08
Herd9	3.29	420.25
Herd9	3.31	538.89
Herd9	3.33	542.04
Herd9	3.34	200.05
Herd9	3.34	283.29
Herd9	3.34	543.92
Herd9	3.36	200.88
Herd9	3.36	201.42
Herd9	3.38	202.45
Herd9	3.39	553.19
Herd9	3.41	424.92
Herd9	3.42	321.25
Herd9	3.43	322.17
Herd9	3.45	207.32
Herd9	3.46	295.28
Herd9	3.46	402.19
Herd9	3.46	432.03
Herd9	3.49	406.73
Herd9	3.51	330.24
Herd9	3.52	211.85
Herd9	3.52	699.02
Herd9	3.54	333.32
Herd9	3.54	333.47
Herd9	3.54	412.25
Herd9	3.54	412.39
Herd9	3.54	453.12
Herd9	3.55	382.79
Herd9	3.56	214.78
Herd9	3.58	710.81
Herd9	3.65	425.09
Herd9	3.65	467.2
Herd9	3.67	427.56
Herd9	3.68	346.83
Herd9	3.68	429.3
Herd9	3.68	729.94
Herd9	3.69	316.44
Herd9	3.71	225.47
Herd9	3.71	609.05
Herd9	3.72	319.9
Herd9	3.72	426.53
Herd9	3.72	433.93
Herd9	3.74	227.05
Herd9	3.74	742.91
Herd9	3.75	322.88
Herd9	3.75	468.96
Herd9	3.75	617.31
Herd9	3.77	229.38
Herd9	3.77	324.69
Herd9	3.78	408.06
Herd9	3.79	624.89
Herd9	3.79	753.23
Herd9	3.81	444.59
Herd9	3.81	444.99
Herd9	3.83	479.43
Herd9	3.84	633.45
Herd9	3.84	763.38
Herd9	3.85	450.01
Herd9	3.86	450.12
Herd9	3.9	336.73
Herd9	3.9	774.28
Herd9	3.91	238.86
Herd9	3.92	338.72
Herd9	3.93	339.8
Herd9	3.93	372.63
Herd9	3.93	459.48
Herd9	3.94	373.16
Herd9	3.94	373.77
Herd9	3.94	459.8
Herd9	3.95	374.06
Herd9	3.95	461.16
Herd9	3.96	462.64
Herd9	3.98	791.42
Herd9	3.99	793.49
Herd9	3.99	793.88
Herd9	4.01	797.66
Herd9	4.02	799.66
Herd9	4.03	247.1
Herd9	4.04	247.87
Herd9	4.04	350.13
Herd9	4.05	464.83
Herd9	4.05	473.37
Herd9	4.05	473.67
Herd9	4.07	673.67
Herd9	4.09	478.96
Herd9	4.09	512.25
Herd9	4.1	814.74
Herd9	4.11	480.97
Herd9	4.12	481.46
Herd9	4.12	682.9
Herd9	4.12	818.41
Herd9	4.13	254.28
Herd9	4.13	446.35
Herd9	4.14	484.41
Herd9	4.14	823.63
Herd9	4.15	360.73
Herd9	4.16	256.27
Herd9	4.18	257.71
Herd9	4.18	397.7
Herd9	4.18	489.78
Herd9	4.19	257.92
Herd9	4.19	258.39
Herd9	4.19	398.33
Herd9	4.22	260.29
Herd9	4.22	260.37
Herd9	4.22	493.91
Herd9	4.23	495.7
Herd9	4.24	261.89
Herd9	4.24	368.87
Herd9	4.24	842.78
Herd9	4.25	262.08
Herd9	4.26	498.79
Herd9	4.26	707.35
Herd9	4.27	406.23
Herd9	4.27	406.34
Herd9	4.27	534.43
Herd9	4.3	409.87
Herd9	4.3	503.3
Herd9	4.31	411.01
Herd9	4.31	858.48
Herd9	4.32	267.1
Herd9	4.33	719.81
Herd9	4.35	268.91
Herd9	4.35	544.44
Herd9	4.35	544.98
Herd9	4.36	269.98
Herd9	4.36	270.18
Herd9	4.37	270.2
Herd9	4.37	381.39
Herd9	4.37	416.93
Herd9	4.39	271.78
Herd9	4.39	272.22
Herd9	4.4	272.73
Herd9	4.4	383.89
Herd9	4.4	419.33
Herd9	4.42	735.88
Herd9	4.43	519.03
Herd9	4.44	274.99
Herd9	4.44	520.21
Herd9	4.44	556.57
Herd9	4.44	738.96
Herd9	4.47	277.25
Herd9	4.48	525.35
Herd9	4.49	747.96
Herd9	4.5	279.19
Herd9	4.5	750.69
Herd9	4.51	430.79
Herd9	4.52	280.9
Herd9	4.52	431.43
Herd9	4.52	529.84
Herd9	4.52	530.16
Herd9	4.52	565.95
Herd9	4.52	752.59
Herd9	4.53	281.31
Herd9	4.53	755.28
Herd9	4.55	283.1
Herd9	4.55	758.66
Herd9	4.56	283.48
Herd9	4.56	283.66
Herd9	4.56	571.07
Herd9	4.57	284.58
Herd9	4.57	436.22
Herd9	4.58	284.74
Herd9	4.58	284.76
Herd9	4.58	764.64
Herd9	4.59	439.2
Herd9	4.6	286.14
Herd9	4.6	498.16
Herd9	4.6	766.69
Herd9	4.6	767.81
Herd9	4.62	771.08
Herd9	4.62	919.79
Herd9	4.63	288.1
Herd9	4.63	288.22
Herd9	4.63	288.49
Herd9	4.63	406.44
Herd9	4.64	775.11
Herd9	4.65	289.46
Herd9	4.65	444.68
Herd9	4.65	583.17
Herd9	4.67	291.4
Herd9	4.68	292.13
Herd9	4.69	292.42
Herd9	4.69	587.69
Herd9	4.69	784.34
Herd9	4.7	293.45
Herd9	4.7	450.02
Herd9	4.71	451.14
Herd9	4.71	451.15
Herd9	4.71	510.98
Herd9	4.72	591.71
Herd9	4.73	295.48
Herd9	4.73	554.94
Herd9	4.73	790.45
Herd9	4.75	793.78
Herd9	4.76	455.96
Herd9	4.76	516.25
Herd9	4.76	547.99
Herd9	4.76	558.96
Herd9	4.76	795.07
Herd9	4.76	796.53
Herd9	4.76	796.67
Herd9	4.76	796.7
Herd9	4.77	559.74
Herd9	4.78	799.52
Herd9	4.79	458.69
Herd9	4.79	801.13
Herd9	4.81	300.77
Herd9	4.81	423.05
Herd9	4.81	460.37
Herd9	4.81	565.27
Herd9	4.81	804.2
Herd9	4.82	423.8
Herd9	4.83	425.07
Herd9	4.83	807.9
Herd9	4.83	808.15
Herd9	4.84	463.77
Herd9	4.84	464.07
Herd9	4.84	525.17
Herd9	4.84	525.4
Herd9	4.85	303.35
Herd9	4.85	427.06
Herd9	4.86	610.35
Herd9	4.87	428.68
Herd9	4.87	429.22
Herd9	4.87	611.2
Herd9	4.88	429.85
Herd9	4.88	817.95
Herd9	4.89	613.98
Herd9	4.9	469.62
Herd9	4.93	434.14
Herd9	4.93	472.99
Herd9	4.94	536.17
Herd9	4.94	619.6
Herd9	4.94	620.07
Herd9	4.95	436.05
Herd9	4.96	476.06
Herd9	4.96	476.06
Herd9	4.96	538.55
Herd9	4.96	571.51
Herd9	4.97	438.41
Herd9	4.97	624.24
Herd9	4.98	624.81
Herd9	4.98	625.48
Herd9	4.99	439.9
Herd9	4.99	643.44
Herd9	5.01	480.86
Herd9	5.01	628.48
Herd9	5.02	443.52
Herd9	5.03	444.25
Herd9	5.06	634.56
Herd9	5.07	318.78
Herd9	5.07	635.85
Herd9	5.11	588.81
Herd9	5.13	557.11
Herd9	5.14	645.71
Herd9	5.16	496.33
Herd9	5.17	457.34
Herd9	5.17	561.29
Herd9	5.18	458.76
Herd9	5.18	649.81
Herd9	5.2	460.72
Herd9	5.23	503.06
Herd9	5.23	568.31
Herd9	5.23	675.08
Herd9	5.26	465.49
Herd9	5.26	678.71
Herd9	5.27	467.17
Herd9	5.28	608.91
Herd9	5.29	469.17
Herd9	5.32	471.54
Herd9	5.32	471.59
Herd9	5.32	471.61
Herd9	5.35	474.79
Herd9	5.36	692.44
Herd9	5.37	693.8
Herd9	5.38	477.71
Herd9	5.38	584.67
Herd9	5.4	479.05
Herd9	5.43	590.51
Herd9	5.44	482.9
Herd9	5.56	718.86
Herd9	5.57	641.61
Herd9	5.58	538.42
Herd9	5.6	498.56
Herd9	5.61	541.43
Herd9	5.62	500.2
Herd9	5.66	503.87
Herd9	5.89	526.2
Herd9	6	536.29
Herd9	6	536.29
Herd9	6	536.29
Herd9	6	536.29
Herd9	6	653.11
Herd9	6	653.11
Herd9	6	692.16
Herd9	6	692.16
Herd9	6	692.16
Herd9	6	692.16
Herd9	6	692.16
Herd9	6	692.16
Herd9	6	692.16
Herd9	6	776.25
Herd9	6	776.25
Herd10	0.16	2.3
Herd10	0.18	4.48
Herd10	0.21	8.22
Herd10	0.62	56.44
Herd10	2.97	333.59
Herd10	3.73	423.42
Herd10	4.29	489.98
Herd10	4.31	492.47
Herd10	4.49	513.81
Herd10	4.77	546.72
Herd10	4.87	558.22
Herd10	5.03	576.75
Herd10	6	691.62
Herd11	0.04	-1.73
Herd11	0.04	-0.83
Herd11	0.04	-0.66
Herd11	0.05	-0.37
Herd11	0.05	0.04
Herd11	0.06	1.51
Herd11	0.06	1.67
Herd11	0.06	1.76
Herd11	0.07	2.23
Herd11	0.07	2.23
Herd11	0.07	2.24
Herd11	0.07	2.3
Herd11	0.07	2.36
Herd11	0.07	2.37
Herd11	0.07	2.88
Herd11	0.08	-6.9
Herd11	0.08	4.01
Herd11	0.08	4.1
Herd11	0.08	4.22
Herd11	0.09	4.34
Herd11	0.09	4.45
Herd11	0.09	4.47
Herd11	0.09	5.15
Herd11	0.09	5.17
Herd11	0.09	5.18
Herd11	0.1	-5.55
Herd11	0.1	5.59
Herd11	0.1	5.69
Herd11	0.1	5.7
Herd11	0.1	5.74
Herd11	0.1	5.76
Herd11	0.1	5.89
Herd11	0.1	6.09
Herd11	0.1	6.17
Herd11	0.1	6.46
Herd11	0.1	6.51
Herd11	0.11	6.92
Herd11	0.11	6.94
Herd11	0.11	6.97
Herd11	0.11	7.17
Herd11	0.11	7.39
Herd11	0.11	7.43
Herd11	0.11	7.82
Herd11	0.11	7.87
Herd11	0.12	-3.19
Herd11	0.12	8.39
Herd11	0.12	8.6
Herd11	0.12	8.72
Herd11	0.12	8.81
Herd11	0.12	8.93
Herd11	0.12	8.95
Herd11	0.12	9.01
Herd11	0.13	-1.46
Herd11	0.13	9.34
Herd11	0.13	9.38
Herd11	0.13	9.45
Herd11	0.13	10.24
Herd11	0.14	-0.61
Herd11	0.14	10.53
Herd11	0.14	11.04
Herd11	0.14	11.26
Herd11	0.14	11.36
Herd11	0.15	1.03
Herd11	0.15	11.83
Herd11	0.15	12.15
Herd11	0.15	12.5
Herd11	0.16	1.77
Herd11	0.16	2.54
Herd11	0.16	12.79
Herd11	0.16	13.79
Herd11	0.16	13.79
Herd11	0.17	13.93
Herd11	0.17	14.37
Herd11	0.17	14.39
Herd11	0.17	14.65
Herd11	0.17	14.83
Herd11	0.18	4.56
Herd11	0.18	4.74
Herd11	0.18	4.89
Herd11	0.18	15.62
Herd11	0.19	5.47
Herd11	0.19	5.5
Herd11	0.19	16.44
Herd11	0.2	6.52
Herd11	0.21	18.81
Herd11	0.23	10.05
Herd11	0.23	21.17
Herd11	0.23	21.27
Herd11	0.23	21.59
Herd11	0.24	23.54
Herd11	0.25	12.64
Herd11	0.25	24.74
Herd11	0.26	25
Herd11	0.26	25.12
Herd11	0.27	14.89
Herd11	0.3	18.22
Herd11	0.3	18.66
Herd11	0.31	19.58
Herd11	0.33	33.96
Herd11	0.34	35.07
Herd11	0.35	24.09
Herd11	0.36	37.44
Herd11	0.37	38.52
Herd11	0.39	29.12
Herd11	0.4	29.9
Herd11	0.4	30.86
Herd11	0.4	42.51
Herd11	0.41	31.34
Herd11	0.41	31.53
Herd11	0.41	42.88
Herd11	0.43	34.04
Herd11	0.45	36.31
Herd11	0.46	48.92
Herd11	0.47	38.48
Herd11	0.47	50.47
Herd11	0.5	42.25
Herd11	0.51	55.24
Herd11	0.52	44.9
Herd11	0.54	46.5
Herd11	0.56	49.57
Herd11	0.59	52.63
Herd11	0.59	64.68
Herd11	0.6	54.39
Herd11	0.61	55.17
Herd11	0.68	63.09
Herd11	0.7	65.67
Herd11	0.73	82.13
Herd11	0.77	73.58
Herd11	0.79	75.86
Herd11	0.79	89.79
Herd11	0.85	84.06
Herd11	1.05	121.01
Herd11	1.13	130.34
Herd11	1.21	126.45
Herd11	2.42	269.12
Herd11	2.43	269.59
Herd12	0.15	-8.61
Herd12	0.17	-7.46
Herd12	0.17	-7.34
Herd12	0.18	-6.75
Herd12	0.21	-4.45
Herd12	0.22	14.83
Herd12	0.22	15.16
Herd12	0.23	-3.16
Herd12	0.24	-2.37
Herd12	0.27	-0.86
Herd12	0.28	-0.18
Herd12	0.29	0.51
Herd12	0.3	1.15
Herd12	0.3	1.54
Herd12	0.31	2.06
Herd12	0.32	2.82
Herd12	0.4	7.96
Herd12	0.42	9.19
Herd12	0.44	10.97
Herd12	0.45	11.49
Herd12	0.46	12.16
Herd12	0.46	12.21
Herd12	0.47	12.89
Herd12	0.48	13.81
Herd12	0.54	17.33
Herd12	0.56	18.97
Herd12	0.57	19.78
Herd12	0.61	22.16
Herd12	0.61	22.28
Herd12	0.61	22.33
Herd12	0.63	23.88
Herd12	0.67	59.28
Herd12	0.68	27.15
Herd12	0.69	27.95
Herd12	0.71	29.18
Herd12	0.74	30.81
Herd12	0.82	36.29
Herd12	0.9	41.67
Herd12	0.92	82.78
Herd12	1.13	57.42
Herd12	1.2	62.11
Herd12	1.24	114.53
Herd12	1.3	68.49
Herd12	1.42	76.83
Herd12	1.42	77.06
Herd12	1.5	82.04
Herd12	2.34	138.69
Herd12	2.56	153.79
Herd12	2.69	162.21
Herd12	2.71	163.6
Herd12	5.81	372.82
Herd13	0.0535	-2.07106
Herd13	0.0542	-1.98425
Herd13	0.0584	-0.28586
Herd13	0.0589	-0.22752
Herd13	0.0621	0.145849
Herd13	0.0627	-0.93012
Herd13	0.0633	-0.85571
Herd13	0.0648	0.460883
Herd13	0.065	-0.64488
Herd13	0.0654	0.530891
Herd13	0.0678	-9.04655
Herd13	0.0685	0.892597
Herd13	0.0685	0.892597
Herd13	0.0686	0.904265
Herd13	0.0699	1.055948
Herd13	0.0704	-8.74806
Herd13	0.0704	0.024803
Herd13	0.0711	1.195963
Herd13	0.0715	0.16122
Herd13	0.0734	1.464325
Herd13	0.0744	1.581005
Herd13	0.0775	-7.93295
Herd13	0.0783	2.036054
Herd13	0.0787	-7.79519
Herd13	0.0787	1.054133
Herd13	0.0788	2.094394
Herd13	0.0791	2.129397
Herd13	0.0791	1.103739
Herd13	0.0793	-7.72631
Herd13	0.0797	2.199405
Herd13	0.08	-7.64594
Herd13	0.081	-7.53114
Herd13	0.0813	2.386092
Herd13	0.0816	-7.46226
Herd13	0.0819	1.450983
Herd13	0.0825	2.526107
Herd13	0.0831	2.596115
Herd13	0.0832	-7.27857
Herd13	0.0839	2.689458
Herd13	0.0846	2.771134
Herd13	0.0849	2.806137
Herd13	0.0851	2.829473
Herd13	0.0852	2.841141
Herd13	0.0858	2.911149
Herd13	0.0868	2.058659
Herd13	0.0902	-6.47494
Herd13	0.0903	-6.46346
Herd13	0.0905	-6.4405
Herd13	0.0909	-6.39458
Herd13	0.092	3.63456
Herd13	0.093	2.827556
Herd13	0.0933	3.786244
Herd13	0.0938	3.844583
Herd13	0.0938	2.926769
Herd13	0.094	3.867919
Herd13	0.0944	3.914591
Herd13	0.0952	-5.90092
Herd13	0.0971	-5.6828
Herd13	0.0974	-5.64836
Herd13	0.0982	4.357972
Herd13	0.1001	-5.33838
Herd13	0.1007	4.64967
Herd13	0.1018	4.778018
Herd13	0.1038	-4.91361
Herd13	0.1048	5.128056
Herd13	0.1056	-4.70696
Herd13	0.1059	5.256403
Herd13	0.1062	5.291407
Herd13	0.1076	4.638184
Herd13	0.1079	-4.44291
Herd13	0.108	4.687791
Herd13	0.1082	5.524765
Herd13	0.1119	5.171452
Herd13	0.1121	5.979814
Herd13	0.113	5.307869
Herd13	0.1145	-3.68521
Herd13	0.1166	-3.44412
Herd13	0.1182	6.691558
Herd13	0.1202	6.924917
Herd13	0.1205	6.959921
Herd13	0.1207	-2.97342
Herd13	0.1207	-2.97342
Herd13	0.121	-2.93898
Herd13	0.1211	7.029928
Herd13	0.1215	7.0766
Herd13	0.1218	7.111604
Herd13	0.1234	-2.66345
Herd13	0.1235	-2.65197
Herd13	0.1238	7.344962
Herd13	0.1241	6.684442
Herd13	0.1245	-2.53717
Herd13	0.1249	-2.49125
Herd13	0.1252	6.820859
Herd13	0.1253	-2.44532
Herd13	0.126	-2.36496
Herd13	0.1262	7.624993
Herd13	0.1269	7.706668
Herd13	0.1301	8.080042
Herd13	0.1321	8.313401
Herd13	0.1326	-1.60726
Herd13	0.1333	8.453416
Herd13	0.1345	-1.38913
Herd13	0.1351	8.048614
Herd13	0.1379	-0.99879
Herd13	0.1388	9.095152
Herd13	0.1417	8.867117
Herd13	0.1431	9.040739
Herd13	0.1434	9.077944
Herd13	0.1446	9.226763
Herd13	0.1449	9.806896
Herd13	0.1457	-0.10332
Herd13	0.1473	0.080363
Herd13	0.1493	10.32028
Herd13	0.1509	10.00806
Herd13	0.1535	0.792147
Herd13	0.1591	1.43505
Herd13	0.167	12.38551
Herd13	0.1692	2.59457
Herd13	0.1718	2.89306
Herd13	0.175	3.260433
Herd13	0.1793	3.75409
Herd13	0.187	14.71909
Herd13	0.1901	4.993973
Herd13	0.195	5.556512
Herd13	0.1987	5.981287
Herd13	0.2072	16.99014
Herd13	0.209	7.163768
Herd13	0.2125	7.565582
Herd13	0.2178	18.31282
Herd13	0.2295	19.75569
Herd13	0.2336	9.987946
Herd13	0.2352	20.34304
Herd13	0.2455	21.54483
Herd13	0.2928	16.78434
Herd13	0.2974	17.31244
Herd13	0.303	28.87084
Herd13	0.3059	18.28827
Herd13	0.3154	19.37891
Herd13	0.3679	25.40612
Herd13	0.3947	28.48287
Herd13	0.4019	29.30945
Herd13	0.4762	48.46275
Herd13	0.4951	50.66799
Herd13	0.5175	42.58079
Herd13	0.5431	45.51977
Herd13	0.6507	68.82329
Herd13	0.6819	72.46368
Herd13	0.6915	62.55668
Herd13	0.9668	111.1924
Herd13	1.8643	210.4253
Herd13	0.056	-5.69624
Herd13	0.0561	-5.68309
Herd13	0.0563	-5.65678
Herd13	0.0572	-5.53838
Herd13	0.0572	-5.53838
Herd13	0.0583	0.063247
Herd13	0.0605	-5.10426
Herd13	0.0629	0.744915
Herd13	0.0629	-4.78853
Herd13	0.063	0.75787
Herd13	0.0634	-4.72275
Herd13	0.0636	0.808152
Herd13	0.0647	0.978106
Herd13	0.0655	1.075193
Herd13	0.0663	-4.34125
Herd13	0.0668	-4.27547
Herd13	0.0681	-4.10445
Herd13	0.0686	1.510892
Herd13	0.0688	1.539002
Herd13	0.0691	1.548128
Herd13	0.0695	1.599948
Herd13	0.07	1.70766
Herd13	0.07	1.664723
Herd13	0.071	1.848208
Herd13	0.0716	-3.64402
Herd13	0.0717	1.946592
Herd13	0.0729	2.115249
Herd13	0.073	2.053375
Herd13	0.0732	-3.43353
Herd13	0.0741	-3.31514
Herd13	0.0744	-3.27567
Herd13	0.0745	2.340126
Herd13	0.0745	2.2477
Herd13	0.0753	2.351341
Herd13	0.0768	2.663387
Herd13	0.0773	2.733661
Herd13	0.0779	2.688172
Herd13	0.0784	-2.74946
Herd13	0.0797	-2.57844
Herd13	0.0799	-2.55213
Herd13	0.0809	3.239635
Herd13	0.0832	-2.118
Herd13	0.0833	3.387745
Herd13	0.0849	3.801827
Herd13	0.0851	-1.86805
Herd13	0.086	3.95643
Herd13	0.087	4.096978
Herd13	0.0872	4.125088
Herd13	0.0876	-1.53917
Herd13	0.0879	4.223472
Herd13	0.0881	4.009587
Herd13	0.0893	-1.31553
Herd13	0.0907	4.617006
Herd13	0.0924	-0.90772
Herd13	0.0927	4.898103
Herd13	0.0944	5.137034
Herd13	0.096	5.361911
Herd13	0.0981	-0.15786
Herd13	0.0982	-0.14471
Herd13	0.0994	0.013155
Herd13	0.0995	0.026311
Herd13	0.0998	0.065776
Herd13	0.1013	6.106817
Herd13	0.1013	0.263106
Herd13	0.1016	0.302572
Herd13	0.1028	0.460435
Herd13	0.103	0.486746
Herd13	0.1037	0.578833
Herd13	0.1064	6.823612
Herd13	0.108	6.587641
Herd13	0.1087	1.236598
Herd13	0.1101	7.34364
Herd13	0.1115	7.540408
Herd13	0.1117	1.631257
Herd13	0.1159	7.61109
Herd13	0.1179	2.446885
Herd13	0.1188	2.565283
Herd13	0.1192	8.038606
Herd13	0.1204	2.775768
Herd13	0.1216	8.959944
Herd13	0.1216	2.933632
Herd13	0.123	8.530898
Herd13	0.1239	9.283204
Herd13	0.1318	4.275472
Herd13	0.1334	10.61841
Herd13	0.1334	10.61841
Herd13	0.1356	10.92762
Herd13	0.1391	11.41954
Herd13	0.1423	11.86929
Herd13	0.147	12.52987
Herd13	0.1473	6.314543
Herd13	0.1499	12.93746
Herd13	0.1516	13.17639
Herd13	0.1695	9.235019
Herd13	0.174	16.32467
Herd13	0.1745	16.39494
Herd13	0.1851	16.57598
Herd13	0.1996	13.19476
Herd13	0.2114	14.74709
Herd13	0.2293	22.30211
Herd13	0.2296	22.34098
Herd13	0.2299	24.18131
Herd13	0.2309	22.50939
Herd13	0.231	24.33591
Herd13	0.2461	26.45819
Herd13	0.2554	27.76528
Herd13	0.2817	31.4617
Herd13	0.2846	31.86929
Herd13	0.2899	32.6142
Herd13	0.3262	37.71609
Herd13	0.3876	46.34575
Herd13	0.414	41.39972
Herd13	0.5552	59.975
Herd13	0.588	64.28994
Herd13	0.7296	94.41321
Herd13	0.8715	114.357
Herd13	0.8957	117.7583
Herd13	0.9818	129.8595
Herd13	0.05	-0.86
Herd13	0.05	-0.45
Herd13	0.05	-0.43
Herd13	0.06	-5.7
Herd13	0.06	-5.68
Herd13	0.06	-5.66
Herd13	0.06	-5.54
Herd13	0.06	-5.54
Herd13	0.06	-5.1
Herd13	0.06	-4.79
Herd13	0.06	-4.72
Herd13	0.06	-0.05
Herd13	0.06	0.06
Herd13	0.06	0.47
Herd13	0.06	0.56
Herd13	0.06	0.74
Herd13	0.06	0.76
Herd13	0.06	0.8
Herd13	0.06	0.81
Herd13	0.06	0.89
Herd13	0.06	0.91
Herd13	0.06	0.94
Herd13	0.06	0.98
Herd13	0.07	-4.34
Herd13	0.07	-4.28
Herd13	0.07	-4.1
Herd13	0.07	-3.64
Herd13	0.07	-3.43
Herd13	0.07	-3.32
Herd13	0.07	-3.28
Herd13	0.07	1.02
Herd13	0.07	1.08
Herd13	0.07	1.17
Herd13	0.07	1.42
Herd13	0.07	1.43
Herd13	0.07	1.51
Herd13	0.07	1.54
Herd13	0.07	1.55
Herd13	0.07	1.6
Herd13	0.07	1.64
Herd13	0.07	1.66
Herd13	0.07	1.67
Herd13	0.07	1.7
Herd13	0.07	1.71
Herd13	0.07	1.76
Herd13	0.07	1.78
Herd13	0.07	1.85
Herd13	0.07	1.95
Herd13	0.07	1.95
Herd13	0.07	1.95
Herd13	0.07	2.05
Herd13	0.07	2.12
Herd13	0.07	2.25
Herd13	0.07	2.34
Herd13	0.08	-3.05
Herd13	0.08	-2.75
Herd13	0.08	-2.58
Herd13	0.08	-2.55
Herd13	0.08	-2.12
Herd13	0.08	-2.01
Herd13	0.08	2.35
Herd13	0.08	2.42
Herd13	0.08	2.45
Herd13	0.08	2.52
Herd13	0.08	2.66
Herd13	0.08	2.69
Herd13	0.08	2.73
Herd13	0.08	2.92
Herd13	0.08	3.01
Herd13	0.08	3.05
Herd13	0.08	3.24
Herd13	0.08	3.27
Herd13	0.08	3.39
Herd13	0.08	3.45
Herd13	0.08	3.58
[truncated: 697 more rows]
